# Supplementary material for: Advanced Extraction Techniques Combined with Natural Deep Eutectic Solvents for Extracting Phenolic Compounds from Pomegranate (Punica granatum L.) Peels
Source: Int J Mol Sci. 2024 Sep 17;25(18):9992. doi: 10.3390/ijms25189992 (PMC11432524; doi:10.3390/ijms25189992)
Supplement: Supplementary file 1 [file ijms-25-09992-s001.zip]

Archive with 1 entries (1 files):
- ijms-3213890-supplementary.pdf
